# Supplementary material for: Flying Chameleons: A New Concept for Minimum-Deployment, Multiple-Target Tracking Drones
Source: Sensors (Basel). 2022 Mar 18;22(6):2359. doi: 10.3390/s22062359 (PMC8955232; doi:10.3390/s22062359)
Supplement: Supplementary file 1 [file sensors-22-02359-s001.zip]

Archive with 3 entries (3 files):
- exp1_videoChameleon3DSubplots.avi
- exp1_videoRefPositions3DSubplots.avi
- exp2_videoRefPositions3DSubplots.avi
